# Supplementary material for: Flexibility of KorA, a plasmid-encoded, global transcription regulator, in the presence and the absence of its operator
Source: Nucleic Acids Res. 2016 Mar 25;44(10):4947–56. doi: 10.1093/nar/gkw191 (PMC4889941; doi:10.1093/nar/gkw191)
Supplement: Supplementary Data [file gkw191_Supplementary_Data.zip]

Archive with 3 entries (3 files):
- nar-02109-h-2015-File009.mp4
- nar-02109-h-2015-File008.pdf
- nar-02109-h-2015-File010.mp4
